# Supplementary material for: A Window into the Workings of anti-B18H22 Luminescence—Blue-Fluorescent Isomeric Pair 3,3′-Cl2-B18H20 and 3,4′-Cl2-B18H20 (and Others)
Source: Molecules. 2023 Jun 1;28(11):4505. doi: 10.3390/molecules28114505 (PMC10254427; doi:10.3390/molecules28114505)
Supplement: Supplementary file 1 [file molecules-28-04505-s001.zip]

Archive with 1 entries (1 files):
- molecules-2405226-supplementary.pdf
